# Supplementary material for: Small facial image dataset augmentation using conditional GANs based on incomplete edge feature input
Source: PeerJ Comput Sci. 2021 Nov 17;7:e760. doi: 10.7717/peerj-cs.760 (PMC8627232; doi:10.7717/peerj-cs.760)
Supplement: Supplemental Information 1 [file peerj-cs-07-760-s001.zip]

Archive with 13 entries (11 files):
- code/data/
- code/data/__init__.py
- code/data/dataset_to_tfrecords.py
- code/data/image_coder.py
- code/layers.py
- code/network.py
- code/preprocessing/
- code/preprocessing/1_EdgeDetection.m
- code/preprocessing/2_ImageBlending.m
- code/preprocessing/3_Normalization.m
- code/test.py
- code/train.py
- code/util.py
