# Supplementary material for: Small facial image dataset augmentation using conditional GANs based on incomplete edge feature input
Source: PeerJ Comput Sci. 2021 Nov 17;7:e760. doi: 10.7717/peerj-cs.760 (PMC8627232; doi:10.7717/peerj-cs.760)
Supplement: Supplemental Information 1 [file peerj-cs-07-760-s001.zip › code/preprocessing/1_EdgeDetection.m]

close all;
clc;
clear;

file_path = 'D:\__p2pImage\celebA\1_target_train\';

save_path = 'D:\__p2pImage\celebA\newtrain\';
mkdir(save_path);

img_path_list = dir(strcat(file_path,'*.jpg'));
img_num = length(img_path_list);
if img_num > 0
    for j = 1:img_num
        image_name = img_path_list(j).name;  
        
        A = imread(strcat(file_path,image_name));
        A=imresize(A,[256 256]);
        
        %     I = imread(strcat(file_path,image_name));
        %	  I=imresize(I,[256 512]);  
        %     A = I(:,1:256,:); %real
        %     B = I(:,257:512,:); %semantic
        %imwrite(B,[save_path, img_path_list(j).name]);

		%C=real_line
		grayA=rgb2gray(A); 
		C = edge(grayA,'Canny',0.3);% ? 002 0.1 025 ?
		C = bwmorph(C, 'thin', 1);%??????  %???
		
		%figure,imshow(C);
		D(:,:,1)=C;
		D(:,:,2)=C;
		D(:,:,3)=C;
		D=uint8(D*255); 

		% comparative results saving
		X = [A,255-D]; 
		%imwrite(X,[save_path, num2str(j), '.png']); %?????????
		imwrite(X,[save_path, img_path_list(j).name]);

    
    end
end
