# Supplementary material for: Small facial image dataset augmentation using conditional GANs based on incomplete edge feature input
Source: PeerJ Comput Sci. 2021 Nov 17;7:e760. doi: 10.7717/peerj-cs.760 (PMC8627232; doi:10.7717/peerj-cs.760)
Supplement: Supplemental Information 1 [file peerj-cs-07-760-s001.zip › code/preprocessing/2_ImageBlending.m]

%%%%%%%%%%%%???????????
close all;
clc;
clear;

% G1
file_path = 'D:\__p2pImage\celebA\1_target_train\';  %A real
file_path2 = 'D:\__p2pImage\celebA\3_mask_train\'; %B semantic

save_path = 'D:\__p2pImage\celebA\newtrain\';
mkdir(save_path);

img_path_list = dir(strcat(file_path,'*.jpg'));
img_path_list2 = dir(strcat(file_path2,'*.png'));
img_num = length(img_path_list);
if img_num > 0
    for j = 1:img_num
        image_name = img_path_list(j).name;  
        image_name2 = img_path_list2(j).name;
        A = imread(strcat(file_path,image_name)); 
        B = imread(strcat(file_path2,image_name2));
 
        A=imresize(A,[256 256]); %real
        B=imresize(B,[256 256]); %semantic
               
        
		% C real_line(Canny)
		grayA=rgb2gray(A); 
		C1 = edge(grayA,'Canny',0.9);  %  edge parameters
		C1 = bwmorph(C1, 'thin', 1);
		D1(:,:,1)=C1;
		D1(:,:,2)=C1;
		D1(:,:,3)=C1;
		D1=uint8(D1*255);


		% % % % % C2 semantic_line
		% % % % grayB=rgb2gray(B);
		% % % % C2 = edge(grayB,'Canny',0.1);
		% % % % C2 = bwmorph(C2, 'thin', 1);%??????  %???


		% D line total
		D2(:,:,1)=C1;
		D2(:,:,2)=C1;
		D2(:,:,3)=C1;
		D2=uint8(D2*255);


		% D3 binary real
		C3 = im2bw(grayA,0.9);
		D3(:,:,1)=C3;
		D3(:,:,2)=C3;
		D3(:,:,3)=C3;
		D3=uint8(~D3*255);

		E =A*0.5+B*0.25+D3*0.25;

		% shows comparative results
		X=[E,255-D1];     
		
		imwrite(X,[save_path, img_path_list(j).name]);

    end
end
