# Supplementary material for: Small facial image dataset augmentation using conditional GANs based on incomplete edge feature input
Source: PeerJ Comput Sci. 2021 Nov 17;7:e760. doi: 10.7717/peerj-cs.760 (PMC8627232; doi:10.7717/peerj-cs.760)
Supplement: Supplemental Information 1 [file peerj-cs-07-760-s001.zip › code/preprocessing/3_Normalization.m]

close all;
clc;
clear;

file_path = 'D:\__p2pImage\celebA\1_target_train\';
file_path2 = 'D:\__p2pImage\celebA\2_output_train\';
file_path3 = 'D:\__p2pImage\celebA\3_mask_train\';

save_path = 'D:\__p2pImage\celebA\newtrain\';
mkdir(save_path);

img_path_list = dir(strcat(file_path,'*.png'));
img_path_list2 = dir(strcat(file_path2,'*.png'));
img_path_list3 = dir(strcat(file_path3,'*.png'));
img_num = length(img_path_list);
if img_num > 0
    for j = 1:img_num
        image_name = img_path_list(j).name;  
        image_name2 = img_path_list2(j).name;
        image_name3 = img_path_list3(j).name;
        A = imread(strcat(file_path,image_name)); 
        B = imread(strcat(file_path2,image_name2));
        M = imread(strcat(file_path3,image_name3));
 
        A=imresize(A,[256 256]);% target
        B=imresize(B,[256 256]);% output
        M=imresize(M,[256 256]);% mask
             
    end
end
