# Supplementary material for: Small facial image dataset augmentation using conditional GANs based on incomplete edge feature input
Source: PeerJ Comput Sci. 2021 Nov 17;7:e760. doi: 10.7717/peerj-cs.760 (PMC8627232; doi:10.7717/peerj-cs.760)
Supplement: Supplemental Information 4 [file peerj-cs-07-760-s004.zip]

Archive with 150 entries (150 files):
- 01/201-targets-outputs.png
- 01/202-targets-outputs.png
- 01/203-targets-outputs.png
- 01/204-targets-outputs.png
- 01/205-targets-outputs.png
- 01/206-targets-outputs.png
- 01/207-targets-outputs.png
- 01/208-targets-outputs.png
- 01/209-targets-outputs.png
- 01/210-targets-outputs.png
- 01/211-targets-outputs.png
- 01/212-targets-outputs.png
- 01/213-targets-outputs.png
- 01/214-targets-outputs.png
- 01/215-targets-outputs.png
- 01/216-targets-outputs.png
- 01/217-targets-outputs.png
- 01/218-targets-outputs.png
- 01/219-targets-outputs.png
- 01/220-targets-outputs.png
- 01/221-targets-outputs.png
- 01/222-targets-outputs.png
- 01/223-targets-outputs.png
- 01/224-targets-outputs.png
- 01/225-targets-outputs.png
- 01/226-targets-outputs.png
- 01/227-targets-outputs.png
- 01/228-targets-outputs.png
- 01/229-targets-outputs.png
- 01/230-targets-outputs.png
- 01/231-targets-outputs.png
- 01/232-targets-outputs.png
- 01/233-targets-outputs.png
- 01/234-targets-outputs.png
- 01/235-targets-outputs.png
- 01/236-targets-outputs.png
- 01/237-targets-outputs.png
- 01/238-targets-outputs.png
- 01/239-targets-outputs.png
- 01/240-targets-outputs.png
- 01/241-targets-outputs.png
- 01/242-targets-outputs.png
- 01/243-targets-outputs.png
- 01/244-targets-outputs.png
- 01/245-targets-outputs.png
- 01/246-targets-outputs.png
- 01/247-targets-outputs.png
- 01/248-targets-outputs.png
- 01/249-targets-outputs.png
- 01/250-targets-outputs.png
- 02/201-targets-outputs.png
- 02/202-targets-outputs.png
- 02/203-targets-outputs.png
- 02/204-targets-outputs.png
- 02/205-targets-outputs.png
- 02/206-targets-outputs.png
- 02/207-targets-outputs.png
- 02/208-targets-outputs.png
- 02/209-targets-outputs.png
- 02/210-targets-outputs.png
- 02/211-targets-outputs.png
- 02/212-targets-outputs.png
- 02/213-targets-outputs.png
- 02/214-targets-outputs.png
- 02/215-targets-outputs.png
- 02/216-targets-outputs.png
- 02/217-targets-outputs.png
- 02/218-targets-outputs.png
- 02/219-targets-outputs.png
- 02/220-targets-outputs.png
- 02/221-targets-outputs.png
- 02/222-targets-outputs.png
- 02/223-targets-outputs.png
- 02/224-targets-outputs.png
- 02/225-targets-outputs.png
- 02/226-targets-outputs.png
- 02/227-targets-outputs.png
- 02/228-targets-outputs.png
- 02/229-targets-outputs.png
- 02/230-targets-outputs.png
- 02/231-targets-outputs.png
- 02/232-targets-outputs.png
- 02/233-targets-outputs.png
- 02/234-targets-outputs.png
- 02/235-targets-outputs.png
- 02/236-targets-outputs.png
- 02/237-targets-outputs.png
- 02/238-targets-outputs.png
- 02/239-targets-outputs.png
- 02/240-targets-outputs.png
- 02/241-targets-outputs.png
- 02/242-targets-outputs.png
- 02/243-targets-outputs.png
- 02/244-targets-outputs.png
- 02/245-targets-outputs.png
- 02/246-targets-outputs.png
- 02/247-targets-outputs.png
- 02/248-targets-outputs.png
- 02/249-targets-outputs.png
- 02/250-targets-outputs.png
- 03/201-targets-outputs.png
- 03/202-targets-outputs.png
- 03/203-targets-outputs.png
- 03/204-targets-outputs.png
- 03/205-targets-outputs.png
- 03/206-targets-outputs.png
- 03/207-targets-outputs.png
- 03/208-targets-outputs.png
- 03/209-targets-outputs.png
- 03/210-targets-outputs.png
- 03/211-targets-outputs.png
- 03/212-targets-outputs.png
- 03/213-targets-outputs.png
- 03/214-targets-outputs.png
- 03/215-targets-outputs.png
- 03/216-targets-outputs.png
- 03/217-targets-outputs.png
- 03/218-targets-outputs.png
- 03/219-targets-outputs.png
- 03/220-targets-outputs.png
- 03/221-targets-outputs.png
- 03/222-targets-outputs.png
- 03/223-targets-outputs.png
- 03/224-targets-outputs.png
- 03/225-targets-outputs.png
- 03/226-targets-outputs.png
- 03/227-targets-outputs.png
- 03/228-targets-outputs.png
- 03/229-targets-outputs.png
- 03/230-targets-outputs.png
- 03/231-targets-outputs.png
- 03/232-targets-outputs.png
- 03/233-targets-outputs.png
- 03/234-targets-outputs.png
- 03/235-targets-outputs.png
- 03/236-targets-outputs.png
- 03/237-targets-outputs.png
- 03/238-targets-outputs.png
- 03/239-targets-outputs.png
- 03/240-targets-outputs.png
- 03/241-targets-outputs.png
- 03/242-targets-outputs.png
- 03/243-targets-outputs.png
- 03/244-targets-outputs.png
- 03/245-targets-outputs.png
- 03/246-targets-outputs.png
- 03/247-targets-outputs.png
- 03/248-targets-outputs.png
- 03/249-targets-outputs.png
- 03/250-targets-outputs.png
