# Supplementary material for: Small facial image dataset augmentation using conditional GANs based on incomplete edge feature input
Source: PeerJ Comput Sci. 2021 Nov 17;7:e760. doi: 10.7717/peerj-cs.760 (PMC8627232; doi:10.7717/peerj-cs.760)
Supplement: Supplemental Information 5 [file peerj-cs-07-760-s005.zip]

Archive with 150 entries (150 files):
- 04/201-targets-outputs.png
- 04/202-targets-outputs.png
- 04/203-targets-outputs.png
- 04/204-targets-outputs.png
- 04/205-targets-outputs.png
- 04/206-targets-outputs.png
- 04/207-targets-outputs.png
- 04/208-targets-outputs.png
- 04/209-targets-outputs.png
- 04/210-targets-outputs.png
- 04/211-targets-outputs.png
- 04/212-targets-outputs.png
- 04/213-targets-outputs.png
- 04/214-targets-outputs.png
- 04/215-targets-outputs.png
- 04/216-targets-outputs.png
- 04/217-targets-outputs.png
- 04/218-targets-outputs.png
- 04/219-targets-outputs.png
- 04/220-targets-outputs.png
- 04/221-targets-outputs.png
- 04/222-targets-outputs.png
- 04/223-targets-outputs.png
- 04/224-targets-outputs.png
- 04/225-targets-outputs.png
- 04/226-targets-outputs.png
- 04/227-targets-outputs.png
- 04/228-targets-outputs.png
- 04/229-targets-outputs.png
- 04/230-targets-outputs.png
- 04/231-targets-outputs.png
- 04/232-targets-outputs.png
- 04/233-targets-outputs.png
- 04/234-targets-outputs.png
- 04/235-targets-outputs.png
- 04/236-targets-outputs.png
- 04/237-targets-outputs.png
- 04/238-targets-outputs.png
- 04/239-targets-outputs.png
- 04/240-targets-outputs.png
- 04/241-targets-outputs.png
- 04/242-targets-outputs.png
- 04/243-targets-outputs.png
- 04/244-targets-outputs.png
- 04/245-targets-outputs.png
- 04/246-targets-outputs.png
- 04/247-targets-outputs.png
- 04/248-targets-outputs.png
- 04/249-targets-outputs.png
- 04/250-targets-outputs.png
- 05/201-targets-outputs.png
- 05/202-targets-outputs.png
- 05/203-targets-outputs.png
- 05/204-targets-outputs.png
- 05/205-targets-outputs.png
- 05/206-targets-outputs.png
- 05/207-targets-outputs.png
- 05/208-targets-outputs.png
- 05/209-targets-outputs.png
- 05/210-targets-outputs.png
- 05/211-targets-outputs.png
- 05/212-targets-outputs.png
- 05/213-targets-outputs.png
- 05/214-targets-outputs.png
- 05/215-targets-outputs.png
- 05/216-targets-outputs.png
- 05/217-targets-outputs.png
- 05/218-targets-outputs.png
- 05/219-targets-outputs.png
- 05/220-targets-outputs.png
- 05/221-targets-outputs.png
- 05/222-targets-outputs.png
- 05/223-targets-outputs.png
- 05/224-targets-outputs.png
- 05/225-targets-outputs.png
- 05/226-targets-outputs.png
- 05/227-targets-outputs.png
- 05/228-targets-outputs.png
- 05/229-targets-outputs.png
- 05/230-targets-outputs.png
- 05/231-targets-outputs.png
- 05/232-targets-outputs.png
- 05/233-targets-outputs.png
- 05/234-targets-outputs.png
- 05/235-targets-outputs.png
- 05/236-targets-outputs.png
- 05/237-targets-outputs.png
- 05/238-targets-outputs.png
- 05/239-targets-outputs.png
- 05/240-targets-outputs.png
- 05/241-targets-outputs.png
- 05/242-targets-outputs.png
- 05/243-targets-outputs.png
- 05/244-targets-outputs.png
- 05/245-targets-outputs.png
- 05/246-targets-outputs.png
- 05/247-targets-outputs.png
- 05/248-targets-outputs.png
- 05/249-targets-outputs.png
- 05/250-targets-outputs.png
- 06/201-targets-outputs.png
- 06/202-targets-outputs.png
- 06/203-targets-outputs.png
- 06/204-targets-outputs.png
- 06/205-targets-outputs.png
- 06/206-targets-outputs.png
- 06/207-targets-outputs.png
- 06/208-targets-outputs.png
- 06/209-targets-outputs.png
- 06/210-targets-outputs.png
- 06/211-targets-outputs.png
- 06/212-targets-outputs.png
- 06/213-targets-outputs.png
- 06/214-targets-outputs.png
- 06/215-targets-outputs.png
- 06/216-targets-outputs.png
- 06/217-targets-outputs.png
- 06/218-targets-outputs.png
- 06/219-targets-outputs.png
- 06/220-targets-outputs.png
- 06/221-targets-outputs.png
- 06/222-targets-outputs.png
- 06/223-targets-outputs.png
- 06/224-targets-outputs.png
- 06/225-targets-outputs.png
- 06/226-targets-outputs.png
- 06/227-targets-outputs.png
- 06/228-targets-outputs.png
- 06/229-targets-outputs.png
- 06/230-targets-outputs.png
- 06/231-targets-outputs.png
- 06/232-targets-outputs.png
- 06/233-targets-outputs.png
- 06/234-targets-outputs.png
- 06/235-targets-outputs.png
- 06/236-targets-outputs.png
- 06/237-targets-outputs.png
- 06/238-targets-outputs.png
- 06/239-targets-outputs.png
- 06/240-targets-outputs.png
- 06/241-targets-outputs.png
- 06/242-targets-outputs.png
- 06/243-targets-outputs.png
- 06/244-targets-outputs.png
- 06/245-targets-outputs.png
- 06/246-targets-outputs.png
- 06/247-targets-outputs.png
- 06/248-targets-outputs.png
- 06/249-targets-outputs.png
- 06/250-targets-outputs.png
